# Supplementary material for: Pseudomonas aeruginosa Increases the Sensitivity of Biofilm-Grown Staphylococcus aureus to Membrane-Targeting Antiseptics and Antibiotics
Source: mBio. 2019 Jul 30;10(4):e01501-19. doi: 10.1128/mBio.01501-19 (PMC6667622; doi:10.1128/mBio.01501-19)
Supplement: TABLE S3 [file mBio.01501-19-st003.xlsx]

## Sheet: Time course Biol. rep 1
Table S3. HQNO alters S. aureus membrane fatty acid profiles.
Fatty acid percentages are reported.
	Time point	30 min			1 h			3 h			6 h			10 h
	Fatty acid	MEM	Pa WT sup		MEM	Pa WT sup		MEM	Pa WT sup		MEM	Pa WT sup		MEM	Pa WT sup
	10:0	0	0		0	0		0	0		0	0.0988107		0	0
	10:0 3OH	0	0.4		0	0.34854		0	0.1971		0	0.22485		0	0.0949562
	12:0	0.1334	0.2		0.103897	0.165826		0	0.143529		0.0476925	0.154372		0.0459863	0.135826
	13:0 iso	0.140263	0.13		0.137189	0.12199		0.0954083	0.162292		0.0637034	0.111818		0.0497047	0.104953
	13:0 anteiso	0.118593	0.11		0.111762	0.102358		0.087355	0.128028		0.0610946	0.0928055		0.0583845	0.0889833
	12:1 3OH	0	0.19		0	0.147612		0	0		0	0.0751129		0	0
	12:0 3OH	0	0.81		0	0.649107		0	0.331149		0	0.341463		0	0.210333
	14:0 iso	1.51557	1.6		1.47951	1.58395		1.10245	2.23648		0.712547	1.66461		0.631416	1.67655
	14:0	0.411596	0.31		0.343617	0.289934		0.255153	0.359887		0.163528	0.265403		0.143072	0.250122
	15:0 iso	6.04948	6.26		5.93491	5.99491		4.7132	6.80975		3.18179	5.38508		2.89482	5.25637
	15:0 anteiso	45.2462	46.37		47.7832	44.9095		51.7617	58.0427		52.2777	45.972		52.9906	46.2638
	15:0	0	0		0	0		0	0.207023		0	0.159861		0	0.230328
	16:0 iso	1.47597	1.61		1.45666	1.64489		1.16581	2.09012		0.826418	2.05848		0.80657	2.16956
	16:0	2.58327	2.64		2.3724	2.56976		1.84893	2.42081		1.26358	2.40163		1.23948	2.34194
	17:0 iso	2.42181	2.51		2.39329	2.48252		2.11905	1.96088		1.64399	2.39006		1.57061	2.40877
	17:0 anteiso	15.1727	16.02		15.9336	15.7667		21.2283	13.9637		25.2235	16.2277		26.0732	16.5629
	17:0	0.142988	0.2		0.165435	0.315997		0.143322	0.594154		0.0935279	0.671522		0.0909971	0.740839
	18:0 iso	0.657935	0.67		0.614652	0.708501		0.453652	0.515056		0.356505	0.818743		0.334299	0.841931
	18:0	11.0316	10.35		9.91828	10.7063		7.07122	5.38264		4.98037	9.78096		4.61647	9.62198
	18:1 w7c	0	0		0	0		0	0		0	0		0	0.0761756
	18:1 w9c	0.0988539	0		0	0		0	0		0	0		0	0
	19:0 iso	1.03191	0.92		0.93104	1.01499		0.633496	0.410622		0.52621	0.924226		0.464285	0.909338
	19:0 anteiso	2.07806	1.87		2.18572	2.04512		2.91637	0.973276		5.63241	2.06408		5.38376	2.0607
	19:0	0.511883	0.34		0.509186	0.579729		0.330324	0.636192		0.20856	1.01633		0.186562	1.10174
	20:0 iso	0.176067	0.14		0.141825	0.169287		0.0863559	0		0.0617933	0.159603		0.054058	0.158881
	20:0	9.00193	6.36		7.4838	7.68253		3.98793	2.43463		2.67508	6.94042		2.36566	6.693
	scfa	23.9155	21.8		20.8966	23.4553		13.6369	12.7071		9.43234	22.1307		8.68823	21.4972
	bcfa	76.0845	78.21		79.1034	76.5447		86.3631	87.2929		90.5677	77.8693		91.3118	78.5028
	anteiso	62.6155	64.37		66.0143	62.8237		75.9937	73.1077		83.1947	64.3567		84.506	64.9764
	iso	13.469	13.84		13.0891	13.721		10.3694	14.1852		7.37295	13.5126		6.80576	13.5264
	anteiso/iso ratio	4.64887	4.65101		5.04347	4.57864		7.32863	5.1538		11.2838	4.76271		12.4168	4.80369

## Sheet: Time course Biol. rep 2
Table S3. HQNO alters S. aureus membrane fatty acid profiles.
Fatty acid percentages are reported.
	Time point	3 h			4 h			5 h			6 h
	Fatty acid	MEM	Pa WT sup		MEM	Pa WT sup		MEM	Pa WT sup		MEM	Pa WT sup
	10:0	0	0.156884		0	0.147285		0	0.137201		0	0.163997
	10:0 3OH	0	0.184877		0	0.224958		0	0.139282		0	0.333262
	12:0	0.0896362	0.17756		0.0792465	0.179388		0.071597	0.180752		0.0720262	0.212662
	13:0 iso	0.162885	0.268636		0.144759	0.253578		0.124588	0.236632		0.120313	0.235214
	13:0 anteiso	0.0987745	0.154758		0.0904118	0.148677		0.077182	0.140312		0.0772606	0.139167
	12:1 3OH	0	0		0	0		0	0		0	0.136832
	12:0 3OH	0	0.346417		0	0.303602		0	0.25596		0	0.566403
	14:0 iso	1.33521	2.90665		1.20066	2.93992		1.04796	2.98581		0.994491	3.08321
	14:0	0.302052	0.386011		0.244569	0.393372		0.211134	0.415937		0.22852	0.38456
	15:0 iso	4.57041	6.24516		4.10299	6.13041		3.58955	5.86804		3.47624	5.78565
	15:0 anteiso	46.5972	41.4224		49.0904	41.5891		46.1756	40.7222		48.3989	40.8101
	15:0	0	0.423164		0	0.489585		0	0.531426		0	0.455863
	16:0 iso	1.04438	1.70716		0.918427	1.8246		0.814523	1.81796		0.788073	2.11908
	16:0	1.88398	2.51724		1.51649	2.5445		1.35065	2.47613		1.41116	2.47886
	17:0 iso	1.94831	1.95627		1.77152	1.9842		1.6749	1.94676		1.63625	2.0044
	17:0 anteiso	18.4492	9.92889		21.3826	10.0777		21.563	9.88362		22.8252	10.2953
	17:0	0.184881	1.43773		0.162027	1.59971		0.142121	1.92138		0.130408	1.72772
	18:0 iso	0.477818	0.628694		0.423932	0.651518		0.431137	0.643359		0.394885	0.744719
	18:0	8.56857	11.1589		6.73519	11.0939		6.92733	11.3574		6.32139	11.2748
	18:1 w7c	0.10322	0		0	0		0	0		0.160623	0
	18:1 w9c	0.0717428	0		0	0.119251		0.0560615	0.0728784		0.0719541	0.106942
	19:0 iso	0.846302	0.939529		0.727529	0.91621		0.856008	0.91806		0.714473	0.906387
	19:0 anteiso	4.06705	1.58538		5.76304	1.57322		7.18483	1.58833		6.57296	1.60291
	19:0	0.70392	2.91754		0.494482	2.98621		0.592509	3.9743		0.46551	3.21862
	20:0 iso	0.263992	0.217092		0.113226	0.169561		0.139465	0.186673		0.0916386	0.174902
	20:0	8.23048	12.3331		5.03853	11.6596		6.96981	11.5996		4.9966	11.0385
	20:1 w7c	0	0		0	0		0	0		0.0511105	0
	scfa	19.9635	32.0394		14.2705	31.6221		16.2651	32.9894		13.6256	31.8552
	bcfa	79.8615	67.9606		85.7295	68.2586		83.6788	66.9377		86.0907	67.901
	anteiso	69.2122	53.0914		76.3264	53.3886		75.0007	52.3344		77.8743	52.8474
	iso	10.6493	14.8692		9.40304	14.87		8.67813	14.6033		8.21636	15.0536
	anteiso/iso ratio	6.49922	3.57057		8.11721	3.59036		8.64249	3.58374		9.47796	3.51062

## Sheet: 24 h time point
Table S3. HQNO alters S. aureus membrane fatty acid profiles.
Fatty acids greater or equal to 1.0% are reported.
	24 h time point	MEM			Pa WT sup			Pa ∆∆∆ sup			HQNO			Antimycin A
	Fatty acid	Average	St dev		Average	St dev		Average	St dev		Average	St dev		Average	St dev
	12:0 3OH	<1.0			1.50827	0.267368		<1.0			<1.0			<1.0
	14:0 iso	<1.0			1.67	0.370311		<1.0			1.36058	0.291849		<1.0
	15:0 iso	2.98683	0.105786		5.42229	0.392555		2.55731	0.0520806		5.35769	0.345221		3.26641	0.102066
	15:0 anteiso	55.0791	0.691711		46.1371	0.155643		54.3718	2.13029		45.759	0.482962		53.7444	0.444051
	16:0 iso	<1.0			1.88874	0.169269		<1.0			1.35778	0.0416533		<1.0
	16:0	1.223	0.0572517		2.60059	0.219958		0.997689	0.0214975		4.16697	0.856633		1.51237	0.0859915
	17:0 iso	1.5505	0.0502496		2.27983	0.0640312		1.18298	0.0649839		2.27181	0.105902		1.45223	0.0334574
	17:0 anteiso	25.0147	0.371926		14.9716	1.55852		22.3329	1.32678		14.1563	2.19229		21.2469	0.104486
	18:0	4.03635	0.0466753		9.27478	0.542381		3.13525	0.197099		12.2493	0.870726		4.54911	0.0267691
	19:0 anteiso	4.73413	0.140986		1.81286	0.435585		8.73765	0.333649		1.82471	0.513966		6.6628	0.645929
	20:0	2.22917	0.192748		6.50937	0.645245		1.76537	0.122248		7.20167	0.773491		2.74825	0.160555
		MEM	Pa WT sup	Pa ∆∆∆ sup	HQNO	Antimycin A
	Anteiso	84.9	63.0	85.4423	62.0	81.8262
	Iso	7.0	13.0	6.20247	12.1	8.17843
	Anteiso/Iso Ratio	12.1	4.8	13.7755	5.1	10.0051
	SCFA	8.1	24.0	8.35519	25.9	9.99517
	BCFA	91.9	76.0	91.6448	74.1	90.0046
